# Supplementary material for: To select relevant features for longitudinal gene expression data by extending a pathway analysis method
Source: F1000Res. 2018 Jul 31;7:1166. [Version 1] doi: 10.12688/f1000research.15357.1 (PMC6124382; doi:10.12688/f1000research.15357.1)
Supplement: Supplementary file 1 [file f1000research-7-16734-s0000.tgz]

Archive with 1 entries (1 files):
- 379fe3e0-e77d-4739-ac1e-bbc58b98000e.docx
